# Supplementary material for: Bronchial collapse and bronchial stenting in 9 dogs
Source: J Vet Intern Med. 2023 Sep 11;37(6):2460–7. doi: 10.1111/jvim.16859 (PMC10658526; doi:10.1111/jvim.16859)
Supplement: Supplementary file 1 — Data S1: Supporting Information. [file JVIM-37-2460-s002.xlsx]

## Sheet: Sheet 1
Name	Signalment	Clinical signs	FIG prior to stenting	Cardiac status	BAL	Anatomic location and grade	Medications post stenting	Outcome and FIG at 4 weeks post-stenting	Follow-up length	Alive or dead	Ongoing signs	Complications
Case 1	8yo FN Shih Tzu	Episodic dyspnea Dyspnoea and cyanosis Coughing	Grade 5	No significant heart disease	Not performed	LPB - G II LB1 - G II LB2 - G III	Codeine Diphenoxylate Prednisolone 0.5mg/kg EOD	FIG - 3 Episodic dyspnea - resolved Dyspnea and cyanosis - resolved Coughing - improved	31 months	Alive	Occasional coughing	Recurrent pneumonia affecting right lung (resolved following one stent removal)
Case 2	8yo FN CKCS	Episodic dyspnea Snoring / stertor Exercise intolerance Coughing	Grade 4	Stage B2 MMVD	Not performed	LPB - G II LB1 - G III LB2 - G III	Codeine Diphenoxylate Prednisolone 0.5mg/kg SID for 2 months Doxycycline (2 weeks)	FIG - 2 Episodic dyspnea - resolved Snoring / stertor - resolved Exercise intolerance - improved Coughing - improved	20 months	Dead - suspect cardiac cause	Occasional coughing	None
Case 3	9yo MN CKCS	Dyspnea Exercise intolerance Coughing Syncopal episodes Wheezing	Grade 5	Stage C MMVD and pulmonary hypertension	Not performed	LPB - G II LB1 - G III LB2 - G III	Torasemide Pimobendan Spironolactone Benazepril Doxycycline (2 weeks)	FIG - 3 Dyspnea - resolved Exercise intolerance - improved Coughing - improved Syncopal episodes - N/A Wheezing - resolved	2 months	Dead - suspect cardiac cause	Occasional coughing	Pneumothorax (resolved after drainage)
Case 4	8yo MN X-breed (small)	Coughing Exercise intolerance	Grade 4	No significant heart disease	Moderate-marked neutrophilic inflammation	LPB - G II LB1 - G III LB2 - G III BM - G I T - G I	Prednisolone 0.5mg/kg EOD ongoing	FIG - 2 Coughing - improved Exercise intolerance - improved	12 months	Dead - respiratory cause (exact diagnosis unknown)	Occasional coughing	None
Case 5	5yo MN Dogue de Bordeaux	Exercise intolerance Snoring / stertor Episodic tachypnea	Grade 3	No significant heart disease	No evidence of inflammation	LPB - G II LB1 - G I LB2 - G III	None	FIG - 1 Exercise intolerance - resolved Snoring / stertor - resolved Episodic tachypnea - resolved	12 months	Dead - seizure (possible toxin)	Occasional coughing	Occasional coughing
Case 6	7yo FN Toy Poodle	Episodic dyspnea Coughing	Grade 4	No significant heart disease	Mild-moderate mixed, predominantly neutrophilic inflammation	LPB - G II LB1 - G III LB2 - G III	Prednisolone 1mg/kg for 2 weeks	FIG - 2 Episodic dyspnea - resolved Coughing - improved	23 months	Dead - respiratory cause (exact diagnosis unknown)	Occasional coughing	None
Case 7	10yo MN Russian Toy Terrier	Dyspnea Coughing Syncopal episodes Exercise intolerance	Grade 5	Stage C MMVD and pulmonary hypertension	Not performed	LPB - G II LB1 - G III LB2 - G III BM - G I	Pimobendan Frusemide Codeine Amoxicillin-clavulanate (2 weeks)	FIG - 3 Dyspnea - resolved Coughing - improved Syncopal episodes - N/A Exercise intolerance - improved	42	Alive at 6 weeks then lost to follow-up	Occasional coughing	Pneumothorax (resolved after drainage)
Case 8	7yo FN CKCS	Episodic dyspnea Exercise intolerance Snoring / stertor Coughing	Grade 4	Stage B1 MMVD	Mild neutrophilic inflammation	LPB - G II LB1 - G III LB2 - G III T - G1	Prednisolone 0.3mg/kg PO SID Amoxicillin-clavulanate (2 weeks)	FIG - 2 Episodic dyspnea - resolved Exercise intolerance - resolved Snoring / stertor - resolved Coughing - no change	3 months	Alive	Occasional coughing	None
Case 9	9yo ME Chihuahua	Dyspnea Exercise intolerance Coughing	Grade 5	Stage B2 MMVD	Moderate neutrophilic inflammation	LPB - G II LB1 - G III LB2 - G III	Pimobendan Frusemide Codeine Amoxicillin-clavulanate (2 weeks)	FIG - 2 Dyspnea - resolved Exercise intolerance - improved Coughing - improved	2 months	Alive	Occasional coughing	None
